# Supplementary material for: Identification of Hepatitis E Virus Genotypes 3 and 7 in Israel: A Public Health Concern?
Source: Viruses. 2021 Nov 22;13(11):2326. doi: 10.3390/v13112326 (PMC8625709; doi:10.3390/v13112326)
Supplement: Supplementary file 1 [file viruses-13-02326-s001.zip]

Archive with 1 entries (1 files):
- viruses-1477874-supplementary.pdf
